# Supplementary material for: Balance dynamics are related to age and levels of expertise. Application in young and adult tennis players
Source: PLoS One. 2021 Apr 15;16(4):e0249941. doi: 10.1371/journal.pone.0249941 (PMC8049250; doi:10.1371/journal.pone.0249941)
Supplement: S1 Database — (XLSX) [file pone.0249941.s001.xlsx]

## Sheet: Sheet1
PARTICIPANTS	AGE RANGE	SKILL LEVEL	MRE	Ball Speed	MVMCOP	DFAv
1	1	1	2.36827	122.067	0.0355204	0.732676
2	1	1	1.80612	127.3	0.0958045	0.905681
3	1	1	2.36618	120.133	0.0531137	0.908375
4	1	1	3.68403	98.2333	0.102184	0.616749
5	1	1	1.9927	124.667	0.0558273	0.895293
6	1	1	2.32187	124.4	0.0739184	0.79817
7	1	1	2.72567	135.367	0.0894011	0.899126
8	1	1	2.27587	115.1	0.0854532	0.893526
9	1	1	2.61228	117.633	0.0647771	0.761923
10	1	1	1.96271	135.5	0.0864884	0.852921
11	1	1	1.98895	100.567	0.0597124	0.912933
12	1	1	2.25585	114.833	0.100836	0.977216
13	1	1	3.25758	95.0667	0.0567216	0.839562
14	1	1	2.51476	105.1	0.120918	0.828484
15	1	1	3.44576	114.667	0.0437368	0.929523
16	1	1	2.99104	102.267	0.0488527	0.871502
17	1	1	2.22768	108.067	0.0783523	1.00812
18	1	1	1.93439	110.033	0.0823868	0.808837
19	1	1	1.67053	113.367	0.0330021	0.850681
20	1	1	2.24027	107.2	0.136827	0.756896
21	1	1	1.82846	97.1667	0.0700287	0.97143
22	1	1	2.16337	126.733	0.0694153	0.852633
23	2	1	0.955477	157.032	0.0344188	0.783417
24	2	1	2.03491	154.7	0.0556058	0.931647
25	2	1	2.19852	133.033	0.0707659	0.889816
26	2	1	2.28975	140.2	0.0862172	0.80701
27	2	1	2.13023	146.9	0.0498152	0.746721
28	2	1	2.93963	142.867	0.0978788	0.823976
29	2	1	2.65288	131.852	0.0742061	0.948147
30	2	1	2.43168	128.3	0.103434	0.812965
31	2	1	2.05593	144.167	0.0619361	0.712698
32	2	1	1.96193	135.8	0.0588496	0.855565
33	2	1	1.95787	117.414	0.0417215	0.904012
34	2	1	2.6659	117.931	0.0616157	0.594127
35	2	1	1.61294	164.267	0.0685553	0.937318
36	2	1	2.14739	142.767	0.0667712	0.865264
37	2	1	2.0174	140.067	0.0865353	0.691805
38	2	1	1.77132	130.167	0.0839943	0.856878
39	2	1	1.55554	150.267	0.0568611	0.896935
40	2	1	2.05938	154.517	0.0573695	0.945978
41	2	1	2.02224	121.533	0.0458151	0.882655
42	2	1	2.34233	124.367	0.057897	0.930389
43	2	1	3.44472	115.567	0.0675183	0.812297
44	3	1	1.2397	158.6	0.0522076	0.775317
45	3	1	1.42361	153.067	0.0377081	0.733111
46	3	1	1.30171	165.033	0.0611454	0.714929
47	3	1	1.71013	154.967	0.0680137	0.761435
48	3	1	1.2363	150.71	0.047388	0.73303
49	3	1	1.8313	146.267	0.0465028	0.767192
50	3	1	1.44745	171.067	0.0581679	0.733952
51	3	1	1.53275	151.033	0.0531443	0.761039
52	3	1	1.47016	170.233	0.0413709	0.822569
53	3	1	1.4927	147.067	0.0578137	0.76771
54	3	1	1.43178	167.655	0.0563552	0.727897
55	3	1	1.33203	166.933	0.0335032	0.950898
56	1	2	3.17947	90.9	0.0559754	0.931979
57	1	2	3.40443	82.5667	0.0717821	1.09178
58	1	2	3.6283	94.1667	0.065345	0.759344
59	1	2	3.18789	89	0.0482065	0.863879
60	1	2	4.7395	99.25	0.0445645	0.898169
61	1	2	2.16875	82.5667	0.0706518	0.920721
62	1	2	8.58034	72.7419	0.0785382	0.923213
63	1	2	4.10785	91.6333	0.0625825	0.904713
64	1	2	2.67688	87.3333	0.0884502	0.80709
65	1	2	2.66514	99.6667	0.0952545	0.724533
66	1	2	2.53247	101.133	0.0629353	0.991937
67	1	2	5.14027	78.6207	0.0923383	1.05589
68	1	2	5.09273	75.4667	0.0603175	0.891859
69	1	2	2.37933	108.833	0.0792873	0.942026
70	2	2	3.70111	85.3333	0.051424	0.806195
71	2	2	3.17552	114.8	0.0570334	0.847669
72	2	2	3.9876	106.133	0.0511934	0.929427
73	2	2	2.39206	107	0.0696215	0.748767
74	2	2	2.35594	134.933	0.0799459	0.914985
75	2	2	1.96064	115.533	0.0484147	0.866023
76	2	2	3.03683	112.067	0.0358815	0.826328
77	2	2	2.85653	107.6	0.115423	0.713624
78	2	2	2.21023	108.69	0.0374787	0.820466
79	2	2	2.70828	96.6897	0.0713859	0.868135
80	2	2	2.24406	79.8	0.0459177	0.763746
81	2	2	2.4848	111.9	0.0580153	0.764718
82	2	2	2.9227	98.6207	0.0837013	0.769784
83	2	2	3.55226	100.9	0.0402992	0.917418
84	2	2	3.21082	123.1	0.038836	0.697139
85	2	2	3.43022	94.7	0.0440603	0.958724
86	2	2	5.00789	106.515	0.150344	0.828641
87	2	2	3.22794	75.9667	0.0586724	0.962527
88	2	2	3.58801	87.4	0.05173	0.975377
89	3	2	3.25936	112.6	0.0560691	0.808415
90	3	2	1.81314	121.8	0.0412146	1.02446
91	3	2	3.52049	128.233	0.0407373	0.783276
92	3	2	3.01027	111.536	0.0404632	0.80045
93	3	2	1.91904	150.103	0.0561676	0.972734
94	3	2	1.62844	121.633	0.034331	0.756327
95	3	2	3.70714	105.5	0.0484871	0.753756
96	3	2	3.55078	137.3	0.0250317	0.775055
97	3	2	3.51413	122.033	0.0394817	1.01999
98	3	2	3.29977	94.3	0.0159913	0.941873
99	3	2	5.04685	121.733	0.0348724	0.902064
100	3	2	3.0779	113.133	0.0535409	0.806122
101	3	2	2.93506	180.867	0.0390434	0.889367
102	3	2	2.90725	92.6333	0.03172	0.888061
103	3	2	3.76358	98.7333	0.0599839	0.841784
104	3	2	2.93964	104.069	0.088955	0.743793
105	3	2	3.57009	98.9	0.0334463	1.05077
106	3	2	3.95853	130.586	0.0328301	0.872566
